# Supplementary material for: Proton‐Coupled Electron Transfer Deoxygenation of Pyridine N‐Oxide: A Mechanistic Study
Source: Chemphyschem. 2025 Sep 21;26(21):e202500292. doi: 10.1002/cphc.202500292 (PMC12597217; doi:10.1002/cphc.202500292)
Supplement: Supplementary file 1 — Supplementary Material [file CPHC-26-e202500292-s001.zip]

Archive with 2 entries (2 files):
- cphc202500292-sup-0001-SuppData-S1/cphc202500292-sup-0001-SuppData-S1.pdf
- cphc202500292-sup-0001-SuppData-S1/PNO_echem-computed-structures.xyz
