# Supplementary material for: Proton‐Coupled Electron Transfer Deoxygenation of Pyridine N‐Oxide: A Mechanistic Study
Source: Chemphyschem. 2025 Sep 21;26(21):e202500292. doi: 10.1002/cphc.202500292 (PMC12597217; doi:10.1002/cphc.202500292)
Supplement: Supplementary file 1 — Supplementary Material [file CPHC-26-e202500292-s001.zip › cphc202500292-sup-0001-SuppData-S1/PNO_echem-computed-structures.xyz]

2
OH°
O       -1.808498000    -11.084144000      2.408999000
H       -1.808498000    -11.084144000      1.435863000

2
OH-
O       -1.808498000    -11.084144000      2.401019000
H       -1.808498000    -11.084144000      1.443843000

12
PNO
C        0.087931000     -9.779251000     -0.337489000
C        0.101312000     -9.768190000      2.390504000
C        1.083901000     -9.094123000      1.706574000
C        1.092052000     -9.091388000      0.322262000
C       -0.879598000    -10.443391000      0.376782000
N       -0.874790000    -10.442474000      1.733030000
H        1.842840000     -8.572236000      2.273814000
H        1.861527000     -8.566172000     -0.226686000
H        0.041780000     -9.810893000     -1.417768000
H       -1.691481000    -10.998303000     -0.070642000
H        0.030854000     -9.816473000      3.467536000
O       -1.783162000    -11.073850000      2.387626000

12
PNO°-
C        0.078339000     -9.786289000     -0.348309000
C        0.115607000     -9.757244000      2.405940000
C        1.087487000     -9.092678000      1.722415000
C        1.116213000     -9.078511000      0.306155000
C       -0.884122000    -10.445502000      0.353706000
N       -0.885180000    -10.448958000      1.740051000
H        1.843559000     -8.570237000      2.298035000
H        1.884422000     -8.552727000     -0.243124000
H        0.025123000     -9.819963000     -1.430873000
H       -1.694897000    -10.997054000     -0.102931000
H        0.051045000     -9.797807000      3.484933000
O       -1.824431000    -11.109775000      2.419545000

13
PNOH°
C        0.077731000     -9.736420000     -0.391895000
C        0.147762000     -9.924364000      2.359246000
C        1.063574000     -9.149695000      1.721531000
C        1.075467000     -9.044083000      0.318507000
C       -0.835177000    -10.508851000      0.252481000
N       -0.764630000    -10.686101000      1.632423000
H        1.788267000     -8.615401000      2.323347000
H        1.797984000     -8.422996000     -0.191496000
H        0.017175000     -9.669737000     -1.471146000
H       -1.623160000    -11.059428000     -0.241775000
H        0.090433000    -10.042128000      3.432149000
O       -2.029373000    -10.795899000      2.253806000
H       -2.091814000    -11.719018000      2.529845000

11
Py
C        0.081507000     -9.740243000     -0.380207000
C        0.008519000     -9.829146000      2.326412000
C        1.055476000     -9.160855000      1.713838000
C        1.091749000     -9.116353000      0.331020000
C       -0.922742000    -10.383352000      0.323724000
N       -0.968681000    -10.433882000      1.653600000
H        1.822957000     -8.685910000      2.311271000
H        1.894890000     -8.603103000     -0.184062000
H        0.067471000     -9.731481000     -1.462505000
H       -1.727146000    -10.882992000     -0.208860000
H       -0.044804000     -9.879898000      3.410239000

11
Py°+
C        0.078247000     -9.743263000     -0.395164000
C        0.026765000     -9.818308000      2.376219000
C        1.064107000     -9.154527000      1.726018000
C        1.074256000     -9.127574000      0.342299000
C       -0.948161000    -10.399163000      0.279801000
N       -0.847230000    -10.354342000      1.575643000
H        1.829447000     -8.680763000      2.325963000
H        1.877259000     -8.614750000     -0.172949000
H        0.059774000     -9.737714000     -1.476824000
H       -1.775890000    -10.911781000     -0.198626000
H       -0.079380000     -9.905030000      3.452090000

22
Phenazine
C       12.721196000     -7.123034000     20.575106000
C        9.402680000     -5.899833000     19.976152000
C        8.372216000     -5.986927000     19.003227000
H        8.557952000     -6.592280000     18.123878000
C        7.202508000     -5.322535000     19.186691000
H        6.418036000     -5.392216000     18.443304000
C        6.987942000     -4.534525000     20.349552000
H        6.042473000     -4.020096000     20.470078000
C        7.948706000     -4.425936000     21.303231000
H        7.804494000     -3.831621000     22.197825000
C       11.267195000     -5.649240000     21.902287000
C       12.297536000     -5.562399000     22.875370000
C       13.467220000     -6.226838000     22.691898000
C       13.681872000     -7.014618000     21.528900000
H       12.111738000     -4.957176000     23.754798000
H       14.251628000     -6.157363000     23.435370000
H       14.627334000     -7.529062000     21.408363000
H       12.865457000     -7.717216000     19.680436000
N       10.546296000     -6.556121000     19.787754000
C       11.482951000     -6.444969000     20.728373000
C        9.186948000     -5.104011000     21.149985000
N       10.123589000     -4.992883000     22.090641000

22
Phenazine°-
C       12.725752000     -7.115506000     20.593304000
C        9.391099000     -5.896535000     19.972100000
C        8.362461000     -5.974704000     19.014876000
H        8.546188000     -6.579860000     18.132413000
C        7.167382000     -5.307363000     19.183542000
H        6.392387000     -5.387059000     18.429809000
C        6.955725000     -4.533020000     20.327525000
H        6.014760000     -4.011986000     20.462959000
C        7.944112000     -4.433563000     21.285104000
H        7.796664000     -3.837940000     22.180808000
C       11.278716000     -5.652620000     21.906375000
C       12.307308000     -5.574586000     22.863650000
C       13.502405000     -6.241902000     22.694982000
C       13.714113000     -7.016102000     21.550917000
H       12.123573000     -4.969526000     23.746180000
H       14.277340000     -6.162291000     23.448784000
H       14.655104000     -7.537070000     21.415399000
H       12.873216000     -7.711015000     19.697530000
N       10.549649000     -6.568136000     19.771505000
C       11.494662000     -6.448238000     20.733442000
C        9.175181000     -5.100882000     21.145037000
N       10.120170000     -4.980997000     22.106973000
